# Supplementary material for: Green Pea (Pisum sativum L.) Hull Polyphenol Extracts Ameliorate DSS-Induced Colitis through Keap1/Nrf2 Pathway and Gut Microbiota Modulation
Source: Foods. 2021 Nov 11;10(11):2765. doi: 10.3390/foods10112765 (PMC8624850; doi:10.3390/foods10112765)
Supplement: Supplementary file 1 [file foods-10-02765-s001.zip]

Archive with 1 entries (1 files):
- foods-1431091-supplementary.pdf
